# Supplementary material for: Effect of Antipsychotic Treatment on Neutrophil-to-Lymphocyte Ratio during Hospitalization for Acute Psychosis in the Course of Schizophrenia—A Cross-Sectional Retrospective Study
Source: J Clin Med. 2021 Dec 31;11(1):232. doi: 10.3390/jcm11010232 (PMC8745875; doi:10.3390/jcm11010232)
Supplement: Supplementary file 1 [file jcm-11-00232-s001.zip]

Archive with 1 entries (1 files):
- jcm-1497856-supplementary.pdf
